# Supplementary material for: Sex-Related Differential Whole-Brain Input Atlas of Locus Coeruleus Noradrenaline Neurons
Source: Front Neural Circuits. 2020 Sep 23;14:53. doi: 10.3389/fncir.2020.00053 (PMC7541090; doi:10.3389/fncir.2020.00053)
Supplement: Supplementary file 2 [file Data_Sheet_2.xlsx]

## Sheet: Figure 5 (Total)
	Male group										Female group
	Mouse 1		Mouse 2		Mouse 3		Mouse 4				Mouse 1		Mouse 2		Mouse 3		Mouse 4
Acronym	Number	Percentage	Number	Percentage	Number	Percentage	Number	Percentage	Averaged number	Averaged percentage	Number	Percentage	Number	Percentage	Number	Percentage	Number	Percentage	Averaged number	Averaged percentage
MO	2613	6.37426	2659	6.01434	2936	6.4778	2879	6.13859	2771.75	6.25125	1638	5.79065	1818	5.40476	2199	5.09028	1702	4.40123	1839.25	5.17173
SS	1516	3.69819	1587	3.5896	1336	2.94767	1435	3.0597	1468.5	3.32379	536	1.89486	614	1.82537	1059	2.45139	619	1.60068	707	1.94308
GU	263	0.641573	289	0.653683	339	0.747948	309	0.658849	300	0.675513	189	0.668151	199	0.59161	303	0.701389	133	0.343927	206	0.576269
VISC	132	0.322006	146	0.330235	117	0.258141	106	0.226013	125.25	0.284099	55	0.194436	78	0.231888	155	0.358796	34	0.0879212	80.5	0.21826
AUD	173	0.422023	248	0.560946	199	0.439061	308	0.656716	232	0.519687	161	0.569166	157	0.466748	161	0.372685	123	0.318068	150.5	0.431667
VIS	30	0.0731832	68	0.153808	75	0.165475	78	0.166311	62.75	0.139694	10	0.0353519	11	0.0327021	62	0.143519	7	0.0181014	22.5	0.0574185
ACA	342	0.834289	325	0.735111	464	1.02374	537	1.14499	417	0.934532	310	1.09591	236	0.701608	274	0.634259	258	0.667167	269.5	0.774736
PL	182	0.443978	140	0.316663	224	0.494219	235	0.501066	195.25	0.438982	216	0.763602	138	0.410263	158	0.365741	146	0.377544	164.5	0.479287
ILA	112	0.273217	86	0.194522	167	0.368458	169	0.360341	133.5	0.299135	79	0.27928	114	0.338913	159	0.368056	148	0.382716	125	0.342241
ORB	694	1.69297	539	1.21915	863	1.90407	748	1.59488	711	1.60277	594	2.0999	490	1.45673	418	0.967593	569	1.47139	517.75	1.4989
AI	359	0.875759	381	0.861776	497	1.09655	484	1.03198	430.25	0.966517	312	1.10298	212	0.630258	337	0.780093	304	0.786119	291.25	0.824862
RSP	63	0.153685	194	0.438805	155	0.341982	114	0.24307	131.5	0.294386	19	0.0671687	14	0.0416208	95	0.219907	33	0.0853353	40.25	0.103508
PTLp	58	0.141488	90	0.203569	51	0.112523	111	0.236674	77.5	0.173563	14	0.0494927	35	0.104052	45	0.104167	7	0.0181014	25.25	0.0689532
TEa	70	0.170761	72	0.162855	125	0.275792	106	0.226013	93.25	0.208855	77	0.27221	75	0.222969	69	0.159722	57	0.147397	69.5	0.200575
AON	91	0.221989	96	0.217141	61	0.134587	22	0.0469083	67.5	0.155156	4	0.0141408	20	0.0594583	13	0.0300926	67	0.173256	26	0.069237
TT	44	0.107335	78	0.176427	66	0.145618	70	0.149254	64.5	0.144659	19	0.0671687	71	0.211077	59	0.136574	32	0.0827493	45.25	0.124392
PIR	203	0.495206	409	0.925109	390	0.860471	383	0.816631	346.25	0.774355	49	0.173224	145	0.431073	191	0.44213	206	0.532699	147.75	0.394781
HIP	190	0.463494	529	1.19653	552	1.2179	613	1.30704	471	1.04624	113	0.399477	77	0.228915	315	0.729167	126	0.325826	157.75	0.420846
RHP	61	0.148806	235	0.531542	237	0.522902	390	0.831557	230.75	0.508702	29	0.102521	104	0.309183	108	0.25	79	0.204287	80	0.216498
STRd	241	0.587905	597	1.35034	442	0.975201	456	0.972281	434	0.971433	106	0.37473	268	0.796742	323	0.747685	178	0.460293	218.75	0.594863
STRv	272	0.663528	611	1.38201	661	1.45839	706	1.50533	562.5	1.25231	150	0.530279	263	0.781877	432	1	357	0.923172	300.5	0.808832
LSX	73	0.178079	253	0.572256	296	0.653076	279	0.594883	225.25	0.499573	71	0.250999	57	0.169456	215	0.497685	85	0.219803	107	0.284486
sAMY	884	2.15647	1085	2.45414	1136	2.5064	907	1.9339	1003	2.26273	564	1.99385	448	1.33187	951	2.20139	814	2.10494	694.25	1.90801
PALd	92	0.224429	103	0.232974	113	0.249316	101	0.215352	102.25	0.230518	16	0.0565631	34	0.101079	57	0.131944	63	0.162913	42.5	0.113125
PALv	515	1.25631	665	1.50415	606	1.33704	629	1.34115	603.75	1.35966	203	0.717644	382	1.13565	509	1.17824	346	0.894727	360	0.981567
PALm	203	0.495206	411	0.929633	418	0.922249	554	1.18124	396.5	0.882081	154	0.54442	98	0.291346	231	0.534722	205	0.530113	172	0.47515
PALc	741	1.80763	571	1.29153	920	2.02983	827	1.76333	764.75	1.72308	360	1.27267	368	1.09403	596	1.37963	581	1.50242	476.25	1.31219
DORsm	273	0.665967	289	0.653683	202	0.44568	178	0.379531	235.5	0.536215	52	0.18383	108	0.321075	222	0.513889	159	0.411161	135.25	0.357489
DORpm	405	0.987974	599	1.35487	506	1.11641	433	0.923241	485.75	1.09562	86	0.304027	110	0.327021	422	0.976852	269	0.695612	221.75	0.575878
PVZ	268	0.65377	437	0.988442	440	0.970788	298	0.635394	360.75	0.812099	97	0.342914	150	0.445938	237	0.548611	276	0.713713	190	0.512794
PVR	546	1.33193	611	1.38201	724	1.59739	941	2.0064	705.5	1.57943	479	1.69336	354	1.05241	560	1.2963	753	1.9472	536.5	1.49732
MEZ	417	1.01725	895	2.02438	1422	3.13741	1722	3.67164	1114	2.46267	819	2.89532	441	1.31106	533	1.2338	652	1.68602	611.25	1.78155
LZ	3082	7.51836	3304	7.47325	3645	8.0421	4226	9.01066	3564.25	8.01109	1904	6.73101	2007	5.96664	3155	7.30324	3166	8.18701	2558	7.04698
IC	299	0.729393	321	0.726064	170	0.375077	319	0.680171	277.25	0.627676	130	0.459575	779	2.3159	345	0.798611	273	0.705955	381.75	1.07001
SNr	381	0.929427	621	1.40463	536	1.1826	571	1.21748	527.25	1.18353	434	1.53427	297	0.882956	578	1.33796	366	0.946446	418.75	1.17541
VTA	425	1.03676	516	1.16713	516	1.13847	668	1.42431	531.25	1.19167	441	1.55902	272	0.808633	438	1.01389	280	0.724057	357.75	1.0264
RR	357	0.87088	396	0.895705	572	1.26202	641	1.36674	491.5	1.09884	280	0.989854	236	0.701608	437	1.01157	394	1.01885	336.75	0.930472
MRN	3445	8.40387	3140	7.1023	3197	7.05366	3560	7.59062	3335.5	7.53761	2146	7.58652	3058	9.09118	3610	8.35648	3581	9.26017	3098.75	8.57359
SCm	2693	6.56941	2395	5.4172	2524	5.56879	2584	5.50959	2549	5.76625	1448	5.11896	2382	7.08149	2573	5.95602	2638	6.82165	2260.25	6.24453
PAG	3834	9.35282	3344	7.56373	3767	8.31127	4525	9.64819	3867.5	8.719	2671	9.4425	4276	12.7122	3639	8.42361	4650	12.0245	3809	10.6507
PRT	234	0.570829	191	0.432019	142	0.3133	251	0.535181	204.5	0.462832	125	0.441899	83	0.246752	154	0.356481	239	0.618034	150.25	0.415792
CUN	140	0.341522	167	0.377734	155	0.341982	118	0.251599	145	0.328209	117	0.413618	377	1.12079	143	0.331019	260	0.672338	224.25	0.634441
RN	53	0.12929	88	0.199045	40	0.0882535	116	0.247335	74.25	0.165981	180	0.636335	73	0.217023	98	0.226852	53	0.137054	101	0.304316
EW	45	0.109775	80	0.18095	81	0.178713	132	0.28145	84.5	0.187722	54	0.1909	48	0.1427	81	0.1875	192	0.496496	93.75	0.254399
SNc	299	0.729393	344	0.778087	343	0.756773	473	1.00853	364.75	0.818195	352	1.24439	183	0.544044	342	0.791667	250	0.646479	281.75	0.806644
PPN	624	1.52221	555	1.25534	472	1.04139	453	0.965885	526	1.19621	262	0.926221	517	1.537	691	1.59954	505	1.30589	493.75	1.34216
RAmb	574	1.40024	685	1.54939	527	1.16274	642	1.36887	607	1.37031	501	1.77113	469	1.3943	683	1.58102	509	1.31623	540.5	1.51567
P-sen	1402	3.4201	1634	3.69591	1692	3.73312	1320	2.8145	1512	3.41591	2027	7.16584	1520	4.51883	1496	3.46296	1725	4.46071	1692	4.90208
P-mot	2277	5.55461	2307	5.21816	2360	5.20695	2285	4.87207	2307.25	5.21295	2709	9.57684	2793	8.30336	3066	7.09722	2664	6.88888	2808	7.96657
P-sat	2697	6.57917	2644	5.98041	2146	4.7348	2627	5.60128	2528.5	5.72392	1289	4.55686	2101	6.2461	3293	7.62269	2548	6.58892	2307.75	6.25364
MY-sen	369	0.900154	341	0.771301	338	0.745742	185	0.394456	308.25	0.702913	174	0.615124	260	0.772958	452	1.0463	332	0.858524	304.5	0.823226
MY-mot	4302	10.4945	3479	7.86908	3127	6.89921	2628	5.60341	3384	7.71655	2377	8.40315	3246	9.65009	4922	11.3935	3942	10.1937	3621.75	9.91011
MY-sat	137	0.334203	340	0.769039	179	0.394934	109	0.232409	191.25	0.432647	296	1.04642	298	0.885929	396	0.916667	334	0.863696	331	0.928177
VERM	409	0.997731	673	1.52225	453	0.99947	191	0.407249	431.5	0.981674	139	0.491392	62	0.184321	194	0.449074	71	0.1836	116.5	0.327097
HEM	323	0.787939	411	0.929633	376	0.829583	129	0.275053	309.75	0.705552	100	0.353519	28	0.0832417	183	0.423611	67	0.173256	94.5	0.258407
FN	164	0.400068	83	0.187736	163	0.359633	87	0.185501	124.25	0.283235	82	0.289886	41	0.12189	115	0.266204	183	0.473223	105.25	0.2878
IP	59	0.143927	80	0.18095	120	0.26476	50	0.10661	77.25	0.174062	69	0.243928	53	0.157565	42	0.0972222	69	0.178428	58.25	0.169286
DN	86	0.209792	95	0.214879	202	0.44568	47	0.100213	107.5	0.242641	77	0.27221	75	0.222969	88	0.203704	99	0.256006	84.75	0.238722

## Sheet: Figure 5 (Ipsilateral part)
	Male group										Female group
	Mouse 1		Mouse 2		Mouse 3		Mouse 4				Mouse 1		Mouse 2		Mouse 3		Mouse 4
Acronym	Number	Percentage	Number	Percentage	Number	Percentage	Number	Percentage	Averaged number	Averaged percentage	Number	Percentage	Number	Percentage	Number	Percentage	Number	Percentage	Averaged number	Averaged percentage
MO	1823	4.4471	1929	4.36317	2174	4.79658	2031	4.33049	1989.25	4.48433	997	3.52459	1184	3.51993	1581	3.65972	1152	2.97898	1228.5	3.4208
SS	1219	2.97368	1348	3.04901	1086	2.39608	1220	2.60128	1218.25	2.75501	392	1.3858	446	1.32592	788	1.82407	470	1.21538	524	1.43779
GU	212	0.517161	249	0.563208	270	0.595711	261	0.556503	248	0.558146	148	0.523209	154	0.457829	249	0.576389	103	0.266349	163.5	0.455944
VISC	116	0.282975	123	0.278211	98	0.216221	87	0.185501	106	0.240727	39	0.137873	67	0.199185	135	0.3125	21	0.0543043	65.5	0.175966
AUD	135	0.329325	208	0.470471	154	0.339776	236	0.503198	183.25	0.410692	111	0.392406	122	0.362696	118	0.273148	91	0.235318	110.5	0.315892
VIS	24	0.0585466	60	0.135713	58	0.127968	55	0.117271	49.25	0.109874	5	0.017676	10	0.0297292	55	0.127315	5	0.0129296	18.75	0.0469124
ACA	284	0.692801	241	0.545113	329	0.725885	378	0.80597	308	0.692442	185	0.654011	171	0.508369	201	0.465278	163	0.421504	180	0.51229
PL	112	0.273217	91	0.205831	165	0.364046	149	0.317697	129.25	0.290198	101	0.357054	90	0.267563	106	0.24537	94	0.243076	97.75	0.278266
ILA	84	0.204913	65	0.147022	102	0.225046	112	0.238806	90.75	0.203947	53	0.187365	75	0.222969	104	0.240741	106	0.274107	84.5	0.231295
ORB	359	0.875759	340	0.769039	514	1.13406	380	0.810235	398.25	0.897273	403	1.42468	264	0.78485	245	0.56713	333	0.86111	311.25	0.909443
AI	272	0.663528	275	0.622017	361	0.796488	316	0.673774	306	0.688952	218	0.770672	148	0.439992	262	0.606481	223	0.57666	212.75	0.598451
RSP	42	0.102457	166	0.375472	137	0.302268	66	0.140725	102.75	0.23023	14	0.0494927	12	0.035675	77	0.178241	16	0.0413747	29.75	0.0761958
PTLp	38	0.0926988	70	0.158332	43	0.0948725	67	0.142857	54.5	0.12219	8	0.0282815	33	0.0981063	25	0.0578704	5	0.0129296	17.75	0.0492969
TEa	62	0.151245	47	0.106308	104	0.229459	78	0.166311	72.75	0.163331	62	0.219182	59	0.175402	48	0.111111	51	0.131882	55	0.159394
AON	85	0.207352	83	0.187736	61	0.134587	21	0.0447761	62.5	0.143613	3	0.0106056	18	0.0535125	13	0.0300926	67	0.173256	25.25	0.0668668
TT	36	0.0878199	71	0.160594	64	0.141206	53	0.113006	56	0.125656	17	0.0600983	60	0.178375	45	0.104167	29	0.0749916	37.75	0.104408
PIR	192	0.468373	397	0.897967	316	0.697202	325	0.692964	307.5	0.689126	38	0.134337	140	0.416208	185	0.428241	175	0.452535	134.5	0.35783
HIP	159	0.387871	436	0.98618	430	0.948725	398	0.848614	355.75	0.792847	37	0.130802	65	0.19324	218	0.50463	73	0.188772	98.25	0.254361
RHP	54	0.13173	223	0.504399	186	0.410379	294	0.626866	189.25	0.418343	18	0.0636335	89	0.26459	92	0.212963	46	0.118952	61.25	0.165035
STRd	185	0.451297	574	1.29832	415	0.91563	392	0.835821	391.5	0.875267	90	0.318167	261	0.775931	302	0.699074	155	0.400817	202	0.548497
STRv	262	0.639134	586	1.32546	616	1.3591	671	1.4307	533.75	1.1886	141	0.498462	251	0.746202	412	0.953704	329	0.850767	283.25	0.762284
LSX	62	0.151245	215	0.486304	234	0.516283	230	0.490405	185.25	0.411059	62	0.219182	53	0.157565	192	0.444444	72	0.186186	94.75	0.251844
sAMY	845	2.06133	1041	2.35462	1061	2.34092	842	1.79531	947.25	2.13804	551	1.94789	436	1.29619	894	2.06944	750	1.93944	657.75	1.81324
PALd	81	0.197595	100	0.226188	105	0.231665	96	0.204691	95.5	0.215035	15	0.0530279	34	0.101079	56	0.12963	53	0.137054	39.5	0.105198
PALv	442	1.07823	609	1.37749	538	1.18701	545	1.16205	533.5	1.20119	173	0.611588	328	0.975117	455	1.05324	281	0.726643	309.25	0.841647
PALm	169	0.412266	334	0.755468	353	0.778837	430	0.916844	321.5	0.715854	137	0.484321	90	0.267563	185	0.428241	168	0.434434	145	0.40364
PALc	706	1.72225	541	1.22368	861	1.89966	785	1.67377	723.25	1.62984	350	1.23732	347	1.0316	574	1.3287	534	1.38088	451.25	1.24463
DORsm	231	0.563511	254	0.574518	169	0.372871	150	0.319829	201	0.457682	45	0.159084	104	0.309183	185	0.428241	144	0.372372	119.5	0.31722
DORpm	281	0.685483	469	1.06082	367	0.809726	332	0.707889	362.25	0.81598	63	0.222717	80	0.237833	325	0.752315	211	0.545629	169.75	0.439623
PVZ	232	0.56595	358	0.809753	380	0.838408	244	0.520256	303.5	0.683592	76	0.268675	135	0.401344	208	0.481481	222	0.574074	160.25	0.431393
PVR	422	1.02944	498	1.12642	579	1.27747	777	1.65672	569	1.27251	380	1.34337	286	0.850254	449	1.03935	575	1.4869	422.5	1.17997
MEZ	331	0.807455	681	1.54034	1106	2.44021	1360	2.89979	869.5	1.92195	594	2.0999	328	0.975117	421	0.974537	425	1.09901	442	1.28714
LZ	2509	6.12056	2820	6.3785	3081	6.79772	3479	7.41791	2972.25	6.67867	1608	5.68459	1709	5.08071	2713	6.28009	2705	6.99491	2183.75	6.01008
IC	248	0.604981	256	0.579041	144	0.317712	259	0.552239	226.75	0.513494	113	0.399477	725	2.15536	296	0.685185	255	0.659409	347.25	0.974859
SNr	340	0.82941	513	1.16034	467	1.03036	481	1.02559	450.25	1.01143	392	1.3858	249	0.740256	493	1.1412	304	0.786119	359.5	1.01334
VTA	303	0.739151	365	0.825586	407	0.897979	482	1.02772	389.25	0.872609	345	1.21964	214	0.636204	313	0.724537	223	0.57666	273.75	0.789261
RR	253	0.617179	298	0.67404	451	0.995058	490	1.04478	373	0.832763	240	0.848446	155	0.460802	304	0.703704	298	0.770603	249.25	0.695889
MRN	2530	6.17179	2209	4.99649	2293	5.05913	2527	5.38806	2389.75	5.40387	1562	5.52197	2295	6.82284	2747	6.3588	2748	7.1061	2338	6.45243
SCm	1513	3.69087	1261	2.85223	1614	3.56103	1633	3.48188	1505.25	3.3965	846	2.99077	1589	4.72396	1501	3.47454	1698	4.39089	1408.5	3.89504
PAG	2798	6.82556	2402	5.43304	2814	6.20863	3338	7.11727	2838	6.39612	1987	7.02443	3410	10.1376	2637	6.10417	3515	9.0895	2887.25	8.08893
PRT	153	0.373234	148	0.334758	114	0.251522	186	0.396588	150.25	0.339026	85	0.300491	68	0.202158	121	0.280093	159	0.411161	108.25	0.298476
CUN	80	0.195155	117	0.26464	124	0.273586	76	0.162047	99.25	0.223857	79	0.27928	313	0.930523	89	0.206019	195	0.504254	169	0.480019
RN	26	0.0634255	57	0.128927	10	0.0220634	65	0.138593	39.5	0.0882522	71	0.250999	33	0.0981063	49	0.113426	30	0.0775775	45.75	0.135027
EW	30	0.0731832	51	0.115356	40	0.0882535	61	0.130064	45.5	0.101714	28	0.0989854	25	0.0743229	57	0.131944	120	0.31031	57.5	0.153891
SNc	232	0.56595	287	0.64916	284	0.6266	354	0.754797	289.25	0.649127	310	1.09591	149	0.442965	285	0.659722	200	0.517183	236	0.678945
PPN	414	1.00993	417	0.943204	366	0.807519	350	0.746269	386.75	0.87673	216	0.763602	384	1.1416	559	1.29398	377	0.974891	384	1.04352
RAmb	342	0.834289	391	0.884395	300	0.661901	409	0.872068	360.5	0.813163	301	1.06409	268	0.796742	402	0.930556	316	0.81715	321.75	0.902135
P-sen	1037	2.5297	1237	2.79795	1321	2.91457	1095	2.33475	1172.5	2.64424	1688	5.96741	1095	3.25534	1030	2.38426	1339	3.46254	1288	3.76739
P-mot	1251	3.05174	1067	2.41343	1237	2.72924	1563	3.33262	1279.5	2.88176	1451	5.12956	1524	4.53073	1712	3.96296	1323	3.42117	1502.5	4.26111
P-sat	1457	3.55427	1323	2.99247	1141	2.51743	1406	2.99787	1331.75	3.01551	716	2.5312	973	2.89265	1851	4.28472	1350	3.49099	1222.5	3.29989
MY-sen	276	0.673286	256	0.579041	235	0.518489	123	0.26226	222.5	0.508269	149	0.526744	174	0.517288	328	0.759259	257	0.664581	227	0.616968
MY-mot	2565	6.25717	2028	4.58709	2006	4.42591	1733	3.6951	2083	4.74132	1649	5.82953	1908	5.67233	2981	6.90046	2461	6.36394	2249.75	6.19157
MY-sat	56	0.136609	164	0.370948	60	0.13238	48	0.102345	82	0.185571	140	0.494927	171	0.508369	211	0.488426	187	0.483566	177.25	0.493822
VERM	339	0.82697	592	1.33903	380	0.838408	169	0.360341	370	0.841188	104	0.36766	44	0.130808	154	0.356481	59	0.152569	90.25	0.25188
HEM	294	0.717196	321	0.726064	333	0.73471	118	0.251599	266.5	0.607392	51	0.180295	28	0.0832417	176	0.407407	66	0.170671	80.25	0.210404
FN	65	0.158564	29	0.0655945	46	0.101491	12	0.0255864	38	0.087809	24	0.0848446	9	0.0267563	20	0.0462963	30	0.0775775	20.75	0.0588687
IP	27	0.0658649	31	0.0701183	47	0.103698	13	0.0277186	29.5	0.0668499	42	0.148478	19	0.0564854	21	0.0486111	34	0.0879212	29	0.085374
DN	54	0.13173	43	0.0972609	93	0.205189	15	0.0319829	51.25	0.116541	22	0.0777742	26	0.0772958	50	0.115741	36	0.093093	33.5	0.090976

## Sheet: Figure 5 (Contralateral part)
	Male group										Female group
	Mouse 1		Mouse 2		Mouse 3		Mouse 4				Mouse 1		Mouse 2		Mouse 3		Mouse 4
Acronym	Number	Percentage (%)	Number	Percentage (%)	Number	Percentage (%)	Number	Percentage (%)	Averaged number	Averaged percentage (%)	Number	Percentage	Number	Percentage	Number	Percentage	Number	Percentage	Averaged number	Averaged percentage
MO	790	1.92716	730	1.65117	762	1.68123	848	1.8081	782.5	1.76692	641	2.26606	634	1.88483	618	1.43056	550	1.42225	610.75	1.75092
SS	297	0.724514	239	0.540589	250	0.551584	215	0.458422	250.25	0.568777	144	0.509068	168	0.49945	271	0.627315	149	0.385302	183	0.505284
GU	51	0.124411	40	0.0904752	69	0.152237	48	0.102345	52	0.117367	41	0.144943	45	0.133781	54	0.125	30	0.0775775	42.5	0.120325
VISC	16	0.0390311	23	0.0520233	19	0.0419204	19	0.0405117	19.25	0.0433716	16	0.0565631	11	0.0327021	20	0.0462963	13	0.0336169	15	0.0422946
AUD	38	0.0926988	40	0.0904752	45	0.0992851	72	0.153518	48.75	0.108994	50	0.17676	35	0.104052	43	0.099537	32	0.0827493	40	0.115775
VIS	6	0.0146366	8	0.018095	17	0.0375077	23	0.0490405	13.5	0.02982	5	0.017676	1	0.00297292	7	0.0162037	2	0.00517183	3.75	0.0105061
ACA	58	0.141488	84	0.189998	135	0.297855	159	0.339019	109	0.24209	125	0.441899	65	0.19324	73	0.168981	95	0.245662	89.5	0.262446
PL	70	0.170761	49	0.110832	59	0.130174	86	0.183369	66	0.148784	115	0.406547	48	0.1427	52	0.12037	52	0.134468	66.75	0.201021
ILA	28	0.0683043	21	0.0474995	65	0.143412	57	0.121535	42.75	0.0951877	26	0.091915	39	0.115944	55	0.127315	42	0.108609	40.5	0.110946
ORB	335	0.817213	199	0.450114	349	0.770011	368	0.784648	312.75	0.705497	191	0.675222	226	0.671879	173	0.400463	236	0.610276	206.5	0.58946
AI	87	0.212231	106	0.239759	136	0.300062	168	0.358209	124.25	0.277565	94	0.332308	64	0.190267	75	0.173611	81	0.209459	78.5	0.226411
RSP	21	0.0512283	28	0.0633327	18	0.0397141	48	0.102345	28.75	0.0641551	5	0.017676	2	0.00594583	18	0.0416667	17	0.0439606	10.5	0.0273123
PTLp	20	0.0487888	20	0.0452376	8	0.0176507	44	0.0938166	23	0.0513734	6	0.0212112	2	0.00594583	20	0.0462963	2	0.00517183	7.5	0.0196563
TEa	8	0.0195155	25	0.056547	21	0.0463331	28	0.0597015	20.5	0.0455243	15	0.0530279	16	0.0475667	21	0.0486111	6	0.0155155	14.5	0.0411803
AON	6	0.0146366	13	0.0294044	0	0	1	0.0021322	5	0.0115433	1	0.00353519	2	0.00594583	0	0	0	0	0.75	0.00237026
TT	8	0.0195155	7	0.0158332	2	0.00441267	17	0.0362473	8.5	0.0190022	2	0.00707039	11	0.0327021	14	0.0324074	3	0.00775775	7.5	0.0199844
PIR	11	0.0268338	12	0.0271426	74	0.163269	58	0.123667	38.75	0.0852282	11	0.0388871	5	0.0148646	6	0.0138889	31	0.0801634	13.25	0.036951
HIP	31	0.0756227	93	0.210355	122	0.269173	215	0.458422	115.25	0.253393	76	0.268675	12	0.035675	97	0.224537	53	0.137054	59.5	0.166485
RHP	7	0.0170761	12	0.0271426	51	0.112523	96	0.204691	41.5	0.0903582	11	0.0388871	15	0.0445938	16	0.037037	33	0.0853353	18.75	0.0514633
STRd	56	0.136609	23	0.0520233	27	0.0595711	64	0.136461	42.5	0.0961659	16	0.0565631	7	0.0208104	21	0.0486111	23	0.0594761	16.75	0.0463652
STRv	10	0.0243944	25	0.056547	45	0.0992851	35	0.0746269	28.75	0.0637134	9	0.0318167	12	0.035675	20	0.0462963	28	0.0724057	17.25	0.0465484
LSX	11	0.0268338	38	0.0859515	62	0.136793	49	0.104478	40	0.0885139	9	0.0318167	4	0.0118917	23	0.0532407	13	0.0336169	12.25	0.0326415
sAMY	39	0.0951382	44	0.0995227	75	0.165475	65	0.138593	55.75	0.124682	13	0.0459575	12	0.035675	57	0.131944	64	0.165499	36.5	0.0947689
PALd	11	0.0268338	3	0.00678564	8	0.0176507	5	0.010661	6.75	0.0154828	1	0.00353519	0	0	1	0.00231482	10	0.0258592	3	0.00792729
PALv	73	0.178079	56	0.126665	68	0.150031	84	0.179104	70.25	0.15847	30	0.106056	54	0.160538	54	0.125	65	0.168085	50.75	0.139919
PALm	34	0.082941	77	0.174165	65	0.143412	124	0.264392	75	0.166227	17	0.0600983	8	0.0237833	46	0.106481	37	0.0956789	27	0.0715105
PALc	35	0.0853804	30	0.0678564	59	0.130174	42	0.0895522	41.5	0.0932407	10	0.0353519	21	0.0624313	22	0.0509259	47	0.121538	25	0.0675618
DORsm	42	0.102457	35	0.0791658	33	0.0728091	28	0.0597015	34.5	0.0785332	7	0.0247464	4	0.0118917	37	0.0856481	15	0.0387888	15.75	0.0402687
DORpm	124	0.302491	130	0.294044	139	0.306681	101	0.215352	123.5	0.279642	23	0.0813094	30	0.0891875	97	0.224537	58	0.149983	52	0.136254
PVZ	36	0.0878199	79	0.178689	60	0.13238	54	0.115139	57.25	0.128507	21	0.0742391	15	0.0445938	29	0.0671296	54	0.13964	29.75	0.0814005
PVR	124	0.302491	113	0.255593	145	0.319919	164	0.34968	136.5	0.306921	99	0.349984	68	0.202158	111	0.256944	178	0.460293	114	0.317345
MEZ	86	0.209792	214	0.484042	316	0.697202	362	0.771855	244.5	0.540723	225	0.795418	113	0.33594	112	0.259259	227	0.587003	169.25	0.494405
LZ	573	1.3978	484	1.09475	564	1.24437	747	1.59275	592	1.33242	296	1.04642	298	0.885929	442	1.02315	461	1.19211	374.25	1.0369
IC	51	0.124411	65	0.147022	26	0.0573648	60	0.127932	50.5	0.114183	17	0.0600983	54	0.160538	49	0.113426	18	0.0465465	34.5	0.0951521
SNr	41	0.100017	108	0.244283	69	0.152237	90	0.191898	77	0.172109	42	0.148478	48	0.1427	85	0.196759	62	0.160327	59.25	0.162066
VTA	122	0.297612	151	0.341544	109	0.240491	186	0.396588	142	0.319059	96	0.339379	58	0.172429	125	0.289352	57	0.147397	84	0.237139
RR	104	0.253702	98	0.221664	121	0.266967	151	0.321962	118.5	0.266074	40	0.141408	81	0.240806	133	0.30787	96	0.248248	87.5	0.234583
MRN	915	2.23209	931	2.10581	904	1.99453	1033	2.20256	945.75	2.13375	584	2.06455	763	2.26834	863	1.99769	833	2.15407	760.75	2.12116
SCm	1180	2.87854	1134	2.56497	910	2.00777	951	2.02772	1043.75	2.36975	602	2.12819	793	2.35752	1072	2.48148	940	2.43076	851.75	2.34949
PAG	1036	2.52726	942	2.13069	953	2.10264	1187	2.53092	1029.5	2.32288	684	2.41807	866	2.57455	1002	2.31944	1135	2.93502	921.75	2.56177
PRT	81	0.197595	43	0.0972609	28	0.0617774	65	0.138593	54.25	0.123806	40	0.141408	15	0.0445938	33	0.0763889	80	0.206873	42	0.117316
CUN	60	0.146366	50	0.113094	31	0.0683964	42	0.0895522	45.75	0.104352	38	0.134337	64	0.190267	54	0.125	65	0.168085	55.25	0.154422
RN	27	0.0658649	31	0.0701183	30	0.0661901	51	0.108742	34.75	0.0777288	109	0.385336	40	0.118917	49	0.113426	23	0.0594761	55.25	0.169289
EW	15	0.0365916	29	0.0655945	41	0.0904598	71	0.151386	39	0.086008	26	0.091915	23	0.0683771	24	0.0555556	72	0.186186	36.25	0.100508
SNc	67	0.163443	57	0.128927	59	0.130174	119	0.253731	75.5	0.169069	42	0.148478	34	0.101079	57	0.131944	50	0.129296	45.75	0.127699
PPN	210	0.512283	138	0.31214	106	0.233872	103	0.219616	139.25	0.319477	46	0.162619	133	0.395398	132	0.305556	128	0.330997	109.75	0.298642
RAmb	232	0.56595	294	0.664993	227	0.500838	233	0.496802	246.5	0.557146	200	0.707039	201	0.597556	281	0.650463	193	0.499082	218.75	0.613535
P-sen	365	0.890396	397	0.897967	371	0.818551	225	0.479744	339.5	0.771664	339	1.19843	425	1.26349	466	1.0787	386	0.998164	404	1.1347
P-mot	1026	2.50287	1240	2.80473	1123	2.47772	722	1.53945	1027.75	2.33119	1258	4.44727	1269	3.77263	1354	3.13426	1341	3.46771	1305.5	3.70547
P-sat	1240	3.02491	1321	2.98794	1005	2.21737	1221	2.60341	1196.75	2.70841	573	2.02567	1128	3.35345	1442	3.33796	1198	3.09793	1085.25	2.95375
MY-sen	93	0.226868	85	0.19226	103	0.227253	62	0.132196	85.75	0.194644	25	0.0883798	86	0.255671	124	0.287037	75	0.193944	77.5	0.206258
MY-mot	1737	4.23731	1451	3.28199	1121	2.4733	895	1.90832	1301	2.97523	728	2.57362	1338	3.97776	1941	4.49306	1481	3.82974	1372	3.71855
MY-sat	81	0.197595	176	0.398091	119	0.262554	61	0.130064	109.25	0.247076	156	0.55149	127	0.37756	185	0.428241	147	0.38013	153.75	0.434355
VERM	70	0.170761	81	0.183212	73	0.161063	22	0.0469083	61.5	0.140486	35	0.123732	18	0.0535125	40	0.0925926	12	0.031031	26.25	0.075217
HEM	29	0.0707438	90	0.203569	43	0.0948725	11	0.0234542	43.25	0.0981599	49	0.173224	0	0	7	0.0162037	1	0.00258592	14.25	0.0480035
FN	99	0.241505	54	0.122142	117	0.258141	75	0.159915	86.25	0.195426	58	0.205041	32	0.0951333	95	0.219907	153	0.395645	84.5	0.228932
IP	32	0.0780621	49	0.110832	73	0.161063	37	0.0788913	47.75	0.107212	27	0.0954502	34	0.101079	21	0.0486111	35	0.0905071	29.25	0.0839119
DN	32	0.0780621	52	0.117618	109	0.240491	32	0.0682303	56.25	0.1261	55	0.194436	49	0.145673	38	0.087963	63	0.162913	51.25	0.147746

## Sheet: Figure 6
	Male group										Female group
	Mouse 1		Mouse 2		Mouse 3		Mouse 4				Mouse 1		Mouse 2		Mouse 3		Mouse 4
Acronym	Number	Percentage	Number	Percentage	Number	Percentage	Number	Percentage	Averaged number	Averaged percentage	Number	Percentage	Number	Percentage	Number	Percentage	Number	Percentage	Averaged number	Averaged percentage
Whole(Gpe)	74	0.180519	66	0.149284	95	0.209602	85	0.181237	80	0.18016	12	0.0424223	30	0.0891875	49	0.113426	50	0.129296	35.25	0.0935829
Ipsi-part(GPe)	64	0.156124	63	0.142498	87	0.191951	81	0.172708	73.75	0.16582	11	0.0388871	30	0.0891875	48	0.111111	42	0.108609	32.75	0.0869486
Contra-part(GPe)	10	0.0243944	3	0.00678564	8	0.0176507	4	0.00852879	6.25	0.0143399	1	0.00353519	0	0	1	0.00231482	8	0.0206873	2.5	0.00663434
Whole(SI)	445	1.08555	477	1.07892	461	1.01712	479	1.02132	465.5	1.05073	155	0.547955	332	0.987008	408	0.944444	367	0.949032	315.5	0.85711
Ipsi-part(SI)	381	0.929427	433	0.979394	425	0.937693	430	0.916844	417.25	0.94084	135	0.477251	289	0.859173	367	0.849537	305	0.788705	274	0.743666
Contra-part(SI)	64	0.156124	44	0.0995227	36	0.0794281	49	0.104478	48.25	0.109888	20	0.0707039	43	0.127835	41	0.0949074	62	0.160327	41.5	0.113443
Whole(MSC)	202	0.492767	376	0.850467	402	0.886947	545	1.16205	381.25	0.848057	152	0.537349	96	0.2854	223	0.516204	215	0.555972	171.5	0.473731
Ipsi-part(MSC)	169	0.412266	312	0.705707	339	0.747948	424	0.904051	311	0.692493	135	0.477251	88	0.261617	185	0.428241	189	0.488738	149.25	0.413962
Contra-part(MSC)	33	0.0805015	64	0.14476	63	0.138999	121	0.257996	70.25	0.155564	17	0.0600983	8	0.0237833	38	0.087963	26	0.0672338	22.25	0.0597696
Whole(BST)	739	1.80275	571	1.29153	920	2.02983	827	1.76333	764.25	1.72186	360	1.27267	368	1.09403	595	1.37731	644	1.66533	491.75	1.35234
Ipsi-part(BST)	704	1.71737	541	1.22368	861	1.89966	785	1.67377	722.75	1.62862	350	1.23732	347	1.0316	573	1.32639	600	1.55155	467.5	1.28671
Contra-part(BST)	35	0.0853804	30	0.0678564	59	0.130174	42	0.0895522	41.5	0.0932407	10	0.0353519	21	0.0624313	22	0.0509259	44	0.11378	24.25	0.0656224
Whole(VENT)	183	0.446418	198	0.447852	125	0.275792	71	0.151386	144.25	0.330362	22	0.0777742	55	0.16351	121	0.280093	70	0.181014	67	0.175598
Ipsi-part(VENT)	151	0.368356	177	0.400353	102	0.225046	59	0.1258	122.25	0.279889	16	0.0565631	54	0.160538	97	0.224537	62	0.160327	57.25	0.150491
Contra-part(VENT)	32	0.0780621	21	0.0474995	23	0.0507457	12	0.0255864	22	0.0504734	6	0.0212112	1	0.00297292	24	0.0555556	8	0.0206873	9.75	0.0251067
Whole(LAT)	35	0.0853804	75	0.169641	41	0.0904598	49	0.104478	50	0.11249	18	0.0636335	15	0.0445938	53	0.122685	19	0.0491324	26.25	0.0700112
Ipsi-part(LAT)	26	0.0634255	68	0.153808	36	0.0794281	41	0.08742	42.75	0.0960204	16	0.0565631	14	0.0416208	48	0.111111	17	0.0439606	23.75	0.0633139
Contra-part(LAT)	9	0.021955	7	0.0158332	5	0.0110317	8	0.0170576	7.25	0.0164693	2	0.00707039	1	0.00297292	5	0.0115741	2	0.00517183	2.5	0.0066973
Whole(MED)	55	0.134169	69	0.15607	36	0.0794281	47	0.100213	51.75	0.11747	3	0.0106056	6	0.0178375	24	0.0555556	22	0.0568902	13.75	0.0352222
Ipsi-part(MED)	46	0.112214	61	0.137975	30	0.0661901	39	0.0831556	44	0.0998837	2	0.00707039	6	0.0178375	18	0.0416667	18	0.0465465	11	0.0282803
Contra-part(MED)	9	0.021955	8	0.018095	6	0.013238	8	0.0170576	7.75	0.0175864	1	0.00353519	0	0	6	0.0138889	4	0.0103437	2.75	0.00694194
Whole(MTN)	45	0.109775	58	0.131189	52	0.11473	78	0.166311	58.25	0.130501	13	0.0459575	15	0.0445938	47	0.108796	30	0.0775775	26.25	0.0692313
Ipsi-part(MTN)	39	0.0951382	40	0.0904752	42	0.0926661	65	0.138593	46.5	0.104218	10	0.0353519	13	0.0386479	40	0.0925926	24	0.062062	21.75	0.0571636
Contra-part(MTN)	6	0.0146366	18	0.0407138	10	0.0220634	13	0.0277186	11.75	0.0262831	3	0.0106056	2	0.00594583	7	0.0162037	6	0.0155155	4.5	0.0120677
Whole(EPI)	128	0.312248	139	0.314401	224	0.494219	129	0.275053	155	0.348981	27	0.0954502	56	0.166483	129	0.298611	116	0.299966	82	0.215128
Ipsi-part(EPI)	60	0.146366	84	0.189998	140	0.308887	78	0.166311	90.5	0.202891	18	0.0636335	30	0.0891875	84	0.194444	80	0.206873	53	0.138535
Contra-part(EPI)	68	0.165882	55	0.124403	84	0.185332	51	0.108742	64.5	0.14609	9	0.0318167	26	0.0772958	45	0.104167	36	0.093093	29	0.0765931
Whole(PVH)	228	0.556193	289	0.653683	305	0.672933	181	0.385928	250.75	0.567184	62	0.219182	115	0.341885	179	0.414352	156	0.403403	128	0.344706
Ipsi-part(PVH)	205	0.500085	252	0.569994	278	0.613362	153	0.326226	222	0.502417	57	0.201506	106	0.315129	173	0.400463	138	0.356857	118.5	0.318489
Contra-part(PVH)	23	0.0561071	37	0.0836896	27	0.0595711	28	0.0597015	28.75	0.0647673	5	0.017676	9	0.0267563	6	0.0138889	18	0.0465465	9.5	0.0262169
Whole(DMH)	185	0.451297	175	0.395829	115	0.253729	205	0.4371	170	0.384489	127	0.448969	57	0.169456	222	0.513889	328	0.848181	183.5	0.495124
Ipsi-part(DMH)	140	0.341522	147	0.332496	99	0.218427	188	0.400853	143.5	0.323325	107	0.378266	50	0.148646	191	0.44213	257	0.664581	151.25	0.408405
Contra-part(DMH)	45	0.109775	28	0.0633327	16	0.0353014	17	0.0362473	26.5	0.0611641	20	0.0707039	7	0.0208104	31	0.0717593	71	0.1836	32.25	0.0867184
Whole(MPO)	224	0.546435	264	0.597136	420	0.926661	529	1.12793	359.25	0.799541	230	0.813094	215	0.639177	206	0.476852	313	0.809392	241	0.684629
Ipsi-part(MPO)	181	0.441539	214	0.484042	345	0.761186	427	0.910448	291.75	0.649304	174	0.615124	173	0.514315	156	0.361111	238	0.615448	185.25	0.526499
Contra-part(MPO)	43	0.104896	50	0.113094	75	0.165475	102	0.217484	67.5	0.150237	56	0.197971	42	0.124863	50	0.115741	75	0.193944	55.75	0.158129
Whole(VMH)	74	0.180519	131	0.296306	146	0.322125	161	0.343284	128	0.285558	74	0.261604	53	0.157565	60	0.138889	105	0.271521	73	0.207395
Ipsi-part(VMH)	58	0.141488	105	0.237497	119	0.262554	125	0.266525	101.75	0.227016	57	0.201506	44	0.130808	45	0.104167	81	0.209459	56.75	0.161485
Contra-part(VMH)	16	0.0390311	26	0.0588089	27	0.0595711	36	0.0767591	26.25	0.0585425	17	0.0600983	9	0.0267563	15	0.0347222	24	0.062062	16.25	0.0459097
Whole(PH)	256	0.624497	346	0.782611	436	0.961963	730	1.5565	442	0.981393	271	0.958037	193	0.573773	244	0.564815	262	0.67751	242.5	0.693534
Ipsi-part(PH)	206	0.502525	268	0.606184	338	0.745742	574	1.22388	346.5	0.769583	203	0.717644	144	0.4281	192	0.444444	131	0.338755	167.5	0.482236
Contra-part(PH)	50	0.121972	78	0.176427	98	0.216221	156	0.332623	95.5	0.211811	68	0.240393	49	0.145673	52	0.12037	131	0.338755	75	0.211298
Whole(LHA)	1489	3.63233	1508	3.41092	2002	4.41709	2199	4.6887	1799.5	4.03726	1132	4.00184	918	2.72914	1578	3.65278	1690	4.3702	1329.5	3.68849
Ipsi-part(LHA)	1142	2.78584	1241	2.80699	1649	3.63825	1727	3.6823	1439.75	3.22835	914	3.23117	730	2.17023	1321	3.05787	1376	3.55822	1085.25	3.00437
Contra-part(LHA)	347	0.846486	267	0.603922	353	0.778837	472	1.0064	359.75	0.80891	218	0.770672	188	0.558908	257	0.594907	314	0.811978	244.25	0.684116
Whole(LPO)	180	0.439099	306	0.692135	470	1.03698	525	1.1194	370.25	0.821904	153	0.540885	148	0.439992	235	0.543981	280	0.724057	204	0.562229
Ipsi-part(LPO)	154	0.375674	263	0.594875	407	0.897979	461	0.982942	321.25	0.712867	143	0.505533	115	0.341885	213	0.493056	235	0.607691	176.5	0.487041
Contra-part(LPO)	26	0.0634255	43	0.0972609	63	0.138999	64	0.136461	49	0.109037	10	0.0353519	33	0.0981063	22	0.0509259	45	0.116366	27.5	0.0751876
Whole(TU)	129	0.314688	198	0.447852	80	0.176507	129	0.275053	134	0.303525	56	0.197971	52	0.154592	94	0.217593	89	0.230147	72.75	0.200075
Ipsi-part(TU)	96	0.234186	138	0.31214	65	0.143412	100	0.21322	99.75	0.225739	39	0.137873	39	0.115944	64	0.148148	88	0.227561	57.5	0.157381
Contra-part(TU)	33	0.0805015	60	0.135713	15	0.033095	29	0.0618337	34.25	0.0777858	17	0.0600983	13	0.0386479	30	0.0694444	1	0.00258592	15.25	0.0426941
Whole(TU)	998	2.43456	1038	2.34783	959	2.11588	1070	2.28145	1016.25	2.29493	430	1.52013	764	2.27131	959	2.21991	907	2.34543	765	2.08919
Ipsi-part(TU)	872	2.12719	950	2.14879	849	1.87318	939	2.00213	902.5	2.03782	404	1.42822	708	2.10483	856	1.98148	828	2.14114	699	1.91392
Contra-part(TU)	126	0.30737	88	0.199045	110	0.242697	131	0.279318	113.75	0.257107	26	0.091915	56	0.166483	103	0.238426	79	0.204287	66	0.175278
Whole(NLL)	113	0.275657	86	0.194522	61	0.134587	120	0.255864	95	0.215157	118	0.417153	110	0.327021	184	0.425926	94	0.243076	126.5	0.353294
Ipsi-part(NLL)	87	0.212231	65	0.147022	50	0.110317	89	0.189765	72.75	0.164834	109	0.385336	74	0.219996	144	0.333333	67	0.173256	98.5	0.27798
Contra-part(NLL)	26	0.0634255	21	0.0474995	11	0.0242697	31	0.0660981	22.25	0.0503232	9	0.0318167	36	0.107025	40	0.0925926	27	0.0698198	28	0.0753135
Whole(PSV)	380	0.926988	510	1.15356	322	0.71044	183	0.390192	348.75	0.795295	286	1.01107	414	1.23079	319	0.738426	487	1.25934	376.5	1.05991
Ipsi-part(PSV)	290	0.707438	409	0.925109	221	0.4876	121	0.257996	260.25	0.594536	208	0.73532	269	0.799715	199	0.460648	347	0.897313	255.75	0.723249
Contra-part(PSV)	90	0.21955	101	0.22845	101	0.22284	62	0.132196	88.5	0.200759	78	0.275745	145	0.431073	120	0.277778	140	0.362028	120.75	0.336656
Whole(PB)	907	2.21257	927	2.09676	1297	2.86162	947	2.01919	1019.5	2.29754	1615	5.70934	809	2.40509	778	1.80093	1064	2.75142	1066.5	3.16669
Ipsi-part(PB)	659	1.60759	696	1.57427	1042	2.299	837	1.78465	808.5	1.81638	1368	4.83614	644	1.91456	508	1.17593	861	2.22647	845.25	2.53828
Contra-part(PB)	248	0.604981	231	0.522494	255	0.562616	110	0.234542	211	0.481158	247	0.873193	165	0.490531	270	0.625	203	0.524941	221.25	0.628416
Whole(PRNc)	1552	3.78601	1601	3.62127	1209	2.66746	1369	2.91898	1432.75	3.24843	1819	6.43052	2122	6.30853	2089	4.83565	1656	4.28228	1921.5	5.46424
Ipsi-part(PRNc)	889	2.16866	768	1.73712	601	1.32601	877	1.86994	783.75	1.77543	981	3.46802	1157	3.43966	1311	3.03472	833	2.15407	1070.5	3.02412
Contra-part(PRNc)	663	1.61735	833	1.88415	608	1.34145	492	1.04904	649	1.473	838	2.96249	965	2.86886	778	1.80093	823	2.12821	851	2.44012
Whole(SUT)	160	0.390311	172	0.389043	334	0.736916	359	0.765458	256.25	0.570432	316	1.11712	182	0.541071	188	0.435185	336	0.868868	255.5	0.740561
Ipsi-part(SUT)	69	0.168321	100	0.226188	241	0.531727	305	0.65032	178.75	0.394139	186	0.657546	107	0.318102	69	0.159722	225	0.581831	146.75	0.4293
Contra-part(SUT)	91	0.221989	72	0.162855	93	0.205189	54	0.115139	77.5	0.176293	130	0.459575	75	0.222969	119	0.275463	111	0.287037	108.75	0.311261
Whole(PRNr)	2320	5.6595	2063	4.66626	1422	3.13741	2101	4.47974	1976.5	4.48573	888	3.13925	1743	5.18179	2695	6.23843	1930	4.99082	1814	4.88757
Ipsi-part(PRNr)	1309	3.19323	1089	2.46319	863	1.90407	1166	2.48614	1106.75	2.51166	551	1.94789	827	2.4586	1624	3.75926	1129	2.9195	1032.75	2.77131
Contra-part(PRNr)	1011	2.46627	974	2.20307	559	1.23334	935	1.9936	869.75	1.97407	337	1.19136	916	2.72319	1071	2.47917	801	2.07132	781.25	2.11626
